# Supplementary material for: Data supporting Maastrichtian paleoclimate variables applying a multi proxy approach to a paleosol profile, Arctic Alaska
Source: Data Brief. 2020 Jan 25;29:105191. doi: 10.1016/j.dib.2020.105191 (PMC7013348; doi:10.1016/j.dib.2020.105191)
Supplement: Multimedia component 1 [file mmc1.xls]

## Sheet: Bulk Sample
Depth	Sample name (1-50)	Sum	SiO2	Al2O3	Fe2O3	Na2O	MgO	P2O5	K2O	CaO	MnO	TiO2		SiO2	Al2O3	Fe2O3	Na2O	MgO	P2O5	K2O	CaO	MnO	TiO2
12.1	NKT 34	99.389	69.24	17.71	4.68	1.51	1.82	0.04	3	0.16	0.02	0.93	NKT 34	69.6657	17.8189	4.70877	1.51928	1.83119	0.0402459	3.01844	0.160984	0.020123	0.935717
12.5	NKT 36	100.073	70.17	17.07	5.19	1.48	1.76	0.04	2.93	0.17	0.06	0.94	NKT 36	70.1188	17.0575	5.18621	1.47892	1.75872	0.0399708	2.92786	0.169876	0.0599562	0.939314
12.8	NKT 38	99.48	71.09	16.9	4.04	1.56	1.74	0.05	2.76	0.17	0.02	0.91	NKT 38	71.4616	16.9883	4.06112	1.56815	1.7491	0.0502614	2.77443	0.170889	0.0201045	0.914757
13.2	NKT 40	99.551	71.6	15.99	4.92	1.58	1.63	0.04	2.47	0.17	0.04	0.86	NKT 40	71.9229	16.0621	4.94219	1.58713	1.63735	0.0401804	2.48114	0.170767	0.0401804	0.863879
13.6	NKT 42	104.356	65.61	16.93	14.3	1.61	1.7	0.08	2.01	0.84	0.27	0.79	NKT 42	62.8713	16.2233	13.7031	1.5428	1.62904	0.0766607	1.9261	0.804937	0.25873	0.757024
13.9	NKT 44	99.409	67.96	18.9	4.66	1.43	1.88	0.05	3.11	0.15	0.03	0.95	NKT 44	68.364	19.0124	4.6877	1.4385	1.89118	0.0502973	3.12849	0.150892	0.0301784	0.955648
14.1	NKT 46	100.01	68.52	17.59	5.59	1.38	2	0.12	3.11	0.32	0.13	0.93	NKT 46	68.5131	17.5882	5.58944	1.37986	1.9998	0.119988	3.10969	0.319968	0.129987	0.929907
Bentonite	06KKT 20.5 ASH	96.2768	65.56	19.3017	5.92167	0.353333	2.41167	0.03	0.1	2.14667	0.01	0.2	06KKT 20.5 ASH	68.0953	20.0481	6.15067	0.366997	2.50493	0.0311601	0.103867	2.22968	0.0103867	0.207734
Bentonite	PFDV17 5.7 ASH	97.4566	66.962	19.312	4.706	2.236	1.822	0.03	0.49	1.372	0.02	0.19	PFDV17 5.7 ASH	68.7096	19.816	4.82882	2.29435	1.86955	0.0307829	0.502788	1.40781	0.020522	0.194959
sample	NKT 34	NKT 36	NKT 38	NKT 40	NKT 42	NKT 44	NKT 46
depth, m	12.1	12.5	12.8	13.2	13.6	13.9	14.1
SiO2	69.24	70.17	71.09	71.6	65.61	67.96	68.52
TiO2	0.93	0.94	0.91	0.86	0.79	0.95	0.93
Al2O3	17.71	17.07	16.9	15.99	16.93	18.9	17.59
Fe2O3	4.68	5.19	4.04	4.92	14.3	4.66	5.59
MnO	0.02	0.06	0.02	0.04	0.27	0.03	0.13
MgO	1.82	1.76	1.74	1.63	1.7	1.88	2
CaO	0.16	0.17	0.17	0.17	0.84	0.15	0.32
Na2O	1.51	1.48	1.56	1.58	1.61	1.43	1.38
K2O	3	2.93	2.76	2.47	2.01	3.11	3.11
P2O5	0.04	0.04	0.05	0.04	0.08	0.05	0.12
LOI	0.811	0.334	0.241	0.214	0.253	0.913	0.55
Sum	99.921	100.144	99.481	99.514	104.393	100.033	100.24
molar proportions Ref [3]
CaO* (mol)	0.00191377	0.00209209	0.00185726	0.00209209	0.0131	0.00150063	0.00288824
Al2O3 (mol)	0.173693	0.167416	0.165749	0.156824	0.166043	0.185364	0.172516
Na2O (mol)	0.0243631	0.0238791	0.0251698	0.0254925	0.0259766	0.0230724	0.0222656
K2O (mol)	0.0318485	0.0311054	0.0293006	0.0262219	0.0213385	0.0330163	0.0330163
A-C*N-K
A	0.749264	0.745754	0.746359	0.744546	0.733218	0.762962	0.747839
C*N	0.113351	0.115688	0.121702	0.130962	0.172555	0.101143	0.109039
K	0.137385	0.138558	0.131939	0.124492	0.0942269	0.135895	0.143122
Sum	1	1	1	1	1	1	1
CIA-K	86.8596	86.5705	85.9801	85.0416	80.9495	88.2951	87.2749
