# Supplementary material for: Data supporting Maastrichtian paleoclimate variables applying a multi proxy approach to a paleosol profile, Arctic Alaska
Source: Data Brief. 2020 Jan 25;29:105191. doi: 10.1016/j.dib.2020.105191 (PMC7013348; doi:10.1016/j.dib.2020.105191)
Supplement: Multimedia component 2 [file mmc2.xls]

## Sheet: data NKT
																					Mass trans.fn.
dZ [m]	Depth [m]		wt (g) clod in air	wt (g) paraffin clod in air	paraffin wt	Wa paraffin clod Jolly balance	diference Wa-Ww Jolly balance	Total density	Bulk density=wt clod in air/(wt paraffin clod/total density)-(parafin wt/0.9)	TiO2	Strain	SiO2	Al2O3	Fe2O3	Na2O	MgO	P2O5	K2O	CaO	MnO	SiO2	Al2O3	Fe2O3	Na2O	MgO	P2O5	K2O	CaO	MnO	Bulk density
0.2	12.1	NKT 34	1.84	2.51	0.67	2.05	1.36	1.50735	1.99842	0.93	0	69.24	17.71	4.68	1.51	1.82	0.04	3	0.16	0.02	0	0	0	0	0	0	0	0	0	1.99842
0.35	12.5	NKT 36	1.83	2.34	0.51	1.89	1.21	1.56198	1.96472	0.94	0.00633098	70.17	17.07	5.19	1.48	1.76	0.04	2.93	0.17	0.06	0.00265036	-0.0463916	0.0971768	-0.0302945	-0.0432546	-0.0106383	-0.0337234	0.0511968	1.96809	1.96472
0.35	12.8	NKT 38	1.55	2.06	0.51	1.73	1.08	1.60185	2.15474	0.91	-0.0521616	71.09	16.9	4.04	1.56	1.74	0.05	2.76	0.17	0.02	0.0492839	-0.0247641	-0.11778	0.0558184	-0.0229441	0.277473	-0.0597802	0.0858516	0.021978	2.15474
0.4	13.2	NKT 40	2.3	3.04	0.74	2.57	1.78	1.44382	1.79225	0.86	0.205794	71.6	15.99	4.92	1.58	1.63	0.04	2.47	0.17	0.04	0.118254	-0.0236301	0.136852	0.131526	-0.0314976	0.0813953	-0.109651	0.148983	1.16279	1.79225
0.35	13.6	NKT 42	2.23	2.95	0.72	2.39	1.46	1.63699	2.22534	0.79	0.0571726	65.61	16.93	14.3	1.61	1.7	0.08	2.01	0.84	0.27	0.115498	0.125367	2.59705	0.255176	0.0995966	1.35443	-0.211266	5.18038	14.8924	2.22534
0.25	13.9	NKT 44	1.02	1.43	0.41	1.23	0.84	1.46429	1.95766	0.95	-0.000669773	67.96	18.9	4.66	1.43	1.88	0.05	3.11	0.15	0.03	-0.0391499	0.0447264	-0.0252362	-0.0729174	0.0112204	0.223684	0.0148421	-0.0822368	0.468421	1.95766
0.1	14.1	NKT 46	3.15	3.85	0.7	3.18	1.92	1.65625	2.03653	0.93	-0.0187108	68.52	17.59	5.59	1.38	2	0.12	3.11	0.32	0.13	-0.0103986	-0.00677583	0.194444	-0.0860927	0.0989011	2	0.0366667	1	5.5	2.03653
	12.1	NKT 34	1.84	2.51	0.67	2.05	1.36	1.50735	1.99842	0.93	0	69.24	17.71	4.68	1.51	1.82	0.04	3	0.16	0.02	0	0	0	0	0	0	0	0	0
