# Supplementary material for: Data supporting Maastrichtian paleoclimate variables applying a multi proxy approach to a paleosol profile, Arctic Alaska
Source: Data Brief. 2020 Jan 25;29:105191. doi: 10.1016/j.dib.2020.105191 (PMC7013348; doi:10.1016/j.dib.2020.105191)
Supplement: Multimedia component 3 [file mmc3.xlsx]

## Sheet: -6.6‰ δ¹³C Dief
Diefendorf				slope	5.54		5.32		5.76
				intercept	4.07		3.37		4.77
					Mean		Max.		Min.
sample	δ¹³C Bulk	δ¹³C Pollen	δ¹³C atm	Δ¹³C plant	preMAP	MAP	preMAP	MAP	preMAP	MAP
NKT34	-27.445	-28.119	-6.6	22.1416	3.26202	1828.19	3.5285	3376.73	3.0159	1037.3
NKT38	-25.234	-25.236	-6.6	19.1185	2.71633	520.392	2.96024	912.514	2.49105	309.781
NKT40	-25.191	-25.442	-6.6	19.3339	2.75522	569.135	3.00073	1001.69	2.52845	337.64
NKT44	-25.947	-27.389	-6.6	21.3744	3.12354	1329.05	3.38429	2422.65	2.88271	763.33
NKT46	-25.033	-25.726	-6.6	19.631	2.80885	643.947	3.05658	1139.16	2.58004	380.224
Max.	-25.033	-25.236	-6.6	22.1416	3.26202	1828.19	3.5285	3376.73	3.0159	1037.3
Mean	-25.77	-26.3824	-6.6	20.3199	2.93319	978.144	3.18607	1770.55	2.69963	565.654
Median	-25.234	-25.726	-6.6	19.631	2.80885	643.947	3.05658	1139.16	2.58004	380.224
Std. Dev.	1.00033	1.2902	0	1.35285	0.244196	577.544	0.254295	1087.55	0.234869	321.469
Min.	-27.445	-28.119	-6.6	19.1185	2.71633	520.392	2.96024	912.514	2.49105	309.781

## Sheet: -6.6‰ δ¹³C Kohn
Kohn				slope	5.87588	5.63588	6.11588
				intercept	3.09891	2.36891	3.82891
					Mean		Max.		Min.
sample	δ¹³C Bulk	δ¹³C Pollen	δ¹³C atm	Δ¹³C plant	preMAP	MAP	preMAP	MAP	preMAP	MAP
NKT34	-27.445	-28.119	-6.6	22.1416	3.24083	1741.11	3.50836	3223.74	2.99429	986.931
NKT38	-25.234	-25.236	-6.6	19.1185	2.72633	532.51	2.97195	937.461	2.49998	316.213
NKT40	-25.191	-25.442	-6.6	19.3339	2.76299	579.414	3.01018	1023.71	2.5352	342.927
NKT44	-25.947	-27.389	-6.6	21.3744	3.11026	1289.03	3.37224	2356.34	2.86885	739.344
NKT46	-25.033	-25.726	-6.6	19.631	2.81356	650.965	3.0629	1155.84	2.58379	383.518
Max.	-25.033	-25.236	-6.6	22.1416	3.24083	1741.11	3.50836	3223.74	2.99429	986.931
Mean	-25.77	-26.3824	-6.6	20.3199	2.93079	958.604	3.18513	1739.42	2.69642	553.787
Median	-25.234	-25.726	-6.6	19.631	2.81356	650.965	3.0629	1155.84	2.58379	383.518
Std. Dev.	1.00033	1.2902	0	1.35285	0.230238	534.198	0.240042	1009.92	0.221203	296.623
Min.	-27.445	-28.119	-6.6	19.1185	2.72633	532.51	2.97195	937.461	2.49998	316.213

## Sheet: -6.3‰ δ¹³C Dief
Diefendorf				slope	5.54		5.32		5.76
				intercept	4.07		3.37		4.77
					Mean		Max.		Min.
sample	δ¹³C Bulk	δ¹³C Pollen	δ¹³C atm	Δ¹³C plant	preMAP	MAP	preMAP	MAP	preMAP	MAP
NKT34	-27.445	-28.119	-6.3	22.4503	3.31774	2078.45	3.58652	3859.39	3.06949	1173.53
NKT38	-25.234	-25.236	-6.3	19.4262	2.77188	591.404	3.01809	1042.53	2.54449	350.337
NKT40	-25.191	-25.442	-6.3	19.6417	2.81078	646.816	3.05859	1144.44	2.5819	381.853
NKT44	-25.947	-27.389	-6.3	21.6829	3.17922	1510.84	3.44227	2768.66	2.93626	863.5
NKT46	-25.033	-25.726	-6.3	19.9389	2.86443	731.866	3.11446	1301.56	2.6335	430.029
Max.	-25.033	-25.236	-6.3	22.4503	3.31774	2078.45	3.58652	3859.39	3.06949	1173.53
Mean	-25.77	-26.3824	-6.3	20.628	2.98881	1111.88	3.24399	2023.32	2.75313	639.849
Median	-25.234	-25.726	-6.3	19.9389	2.86443	731.866	3.11446	1301.56	2.6335	430.029
Std. Dev.	1.00033	1.2902	0	1.35326	0.24427	656.7	0.254372	1243.18	0.23494	363.743
Min.	-27.445	-28.119	-6.3	19.4262	2.77188	591.404	3.01809	1042.53	2.54449	350.337

## Sheet: -6.3‰ δ¹³C Kohn
Kohn				slope	5.87588	5.63588	6.11588
				intercept	3.09891	2.36891	3.82891
					Mean		Max.		Min.
sample	δ¹³C Bulk	δ¹³C Pollen	δ¹³C atm	Δ¹³C plant	preMAP	MAP	preMAP	MAP	preMAP	MAP
NKT34	-27.445	-28.119	-6.3	22.4503	3.29336	1964.98	3.56313	3657.05	3.04476	1108.56
NKT38	-25.234	-25.236	-6.3	19.4262	2.77871	600.766	3.02656	1063.07	2.5503	355.06
NKT40	-25.191	-25.442	-6.3	19.6417	2.81538	653.699	3.0648	1160.9	2.58554	385.066
NKT44	-25.947	-27.389	-6.3	21.6829	3.16276	1454.64	3.42697	2672.8	2.91928	830.388
NKT46	-25.033	-25.726	-6.3	19.9389	2.86596	734.449	3.11753	1310.79	2.63413	430.66
Max.	-25.033	-25.236	-6.3	22.4503	3.29336	1964.98	3.56313	3657.05	3.04476	1108.56
Mean	-25.77	-26.3824	-6.3	20.628	2.98323	1081.71	3.2398	1972.92	2.7468	621.946
Median	-25.234	-25.726	-6.3	19.9389	2.86596	734.449	3.11753	1310.79	2.63413	430.66
Std. Dev.	1.00033	1.2902	0	1.35326	0.230307	602.979	0.240115	1145.83	0.221269	333.231
Min.	-27.445	-28.119	-6.3	19.4262	2.77871	600.766	3.02656	1063.07	2.5503	355.06

## Sheet: -5.2‰ δ¹³C Dief
Diefendorf				slope	5.54		5.32		5.76
				intercept	4.07		3.37		4.77
					Mean		Max.		Min.
sample	δ¹³C Bulk	δ¹³C Pollen	δ¹³C atm	Δ¹³C plant	preMAP	MAP	preMAP	MAP	preMAP	MAP
NKT34	-27.445	-28.119	-5.2	23.5821	3.52204	3326.91	3.79927	6298.95	3.26599	1844.98
NKT38	-25.234	-25.236	-5.2	20.5547	2.97558	945.325	3.23021	1699.07	2.7404	550.051
NKT40	-25.191	-25.442	-5.2	20.7704	3.01452	1034	3.27076	1865.35	2.77785	599.59
NKT44	-25.947	-27.389	-5.2	22.8138	3.38337	2417.5	3.65486	4517.09	3.13261	1357.1
NKT46	-25.033	-25.726	-5.2	21.068	3.06823	1170.12	3.32669	2121.73	2.82951	675.325
Max.	-25.033	-25.236	-5.2	23.5821	3.52204	3326.91	3.79927	6298.95	3.26599	1844.98
Mean	-25.77	-26.3824	-5.2	21.7578	3.19275	1778.77	3.45636	3300.44	2.94927	1005.41
Median	-25.234	-25.726	-5.2	21.068	3.06823	1170.12	3.32669	2121.73	2.82951	675.325
Std. Dev.	1.00033	1.2902	0	1.35475	0.244541	1051.72	0.254653	2030.06	0.2352	572.179
Min.	-27.445	-28.119	-5.2	20.5547	2.97558	945.325	3.23021	1699.07	2.7404	550.051

## Sheet: -5.2‰ δ¹³C Kohn
Kohn				slope	5.87588	5.63588	6.11588
				intercept	3.09891	2.36891	3.82891
					Mean		Max.		Min.
sample	δ¹³C Bulk	δ¹³C Pollen	δ¹³C atm	Δ¹³C plant	preMAP	MAP	preMAP	MAP	preMAP	MAP
NKT34	-27.445	-28.119	-5.2	23.5821	3.48598	3061.83	3.76396	5807.06	3.22982	1697.55
NKT38	-25.234	-25.236	-5.2	20.5547	2.97076	934.885	3.22679	1685.75	2.73482	543.022
NKT40	-25.191	-25.442	-5.2	20.7704	3.00747	1017.35	3.26507	1841.07	2.77009	588.966
NKT44	-25.947	-27.389	-5.2	22.8138	3.35523	2265.86	3.62764	4242.69	3.10421	1271.18
NKT46	-25.033	-25.726	-5.2	21.068	3.05811	1143.17	3.31787	2079.06	2.81874	658.784
Max.	-25.033	-25.236	-5.2	23.5821	3.48598	3061.83	3.76396	5807.06	3.22982	1697.55
Mean	-25.77	-26.3824	-5.2	21.7578	3.17551	1684.62	3.44027	3131.12	2.93154	951.899
Median	-25.234	-25.726	-5.2	21.068	3.05811	1143.17	3.31787	2079.06	2.81874	658.784
Std. Dev.	1.00033	1.2902	0	1.35475	0.230562	940.088	0.24038	1820.47	0.221514	510.575
Min.	-27.445	-28.119	-5.2	20.5547	2.97076	934.885	3.22679	1685.75	2.73482	543.022
