# Supplementary material for: Data supporting Maastrichtian paleoclimate variables applying a multi proxy approach to a paleosol profile, Arctic Alaska
Source: Data Brief. 2020 Jan 25;29:105191. doi: 10.1016/j.dib.2020.105191 (PMC7013348; doi:10.1016/j.dib.2020.105191)
Supplement: Multimedia component 4 [file mmc4.xlsx]

## Sheet: Lab data
Sample	45C Craig	46O Craig	18O VSMOW	Yield	Temperature(s)	Ref. Gas	Book #	Comment
			ClF3 corr	Umol/mg	boxC(hr)/lineC(hr)	KMCC
KGa-1	-23.65	1.91	21.28	17.22	150C(18hr)/150C(2hr)	BALL2	NL13-14462	filled b1 from V14 not V15
NKT-34	-23.36	-6.44	12.62	14.85	150C(18hr)/150C(2hr)	BALL2	NL13-14465
NKT-36	-23.4	-7.18	11.86	14.61	150C(18hr)/150C(2hr)	BALL2	NL13-14469
NKT-38	-23.35	-7.38	11.65	14.69	150C(18hr)/150C(2hr)	BALL2	NL13-14471
NKT-40	-23.48	-7.54	11.48	14.74	150C(18hr)/150C(2hr)	BALL2	NL13-14463
NKT-40-dup	-23.48	-7.5	11.52	14.58	150C(18hr)/150C(2hr)	BALL2	NL13-14464
NKT-42	-23.32	-6.7	12.36	14.44	150C(18hr)/150C(2hr)	BALL2	NL13-14468
NKT-46	-23.34	-6.88	12.17	14.7	150C(18hr)/150C(2hr)	BALL2	NL13-14466
NKT-44	-23.37	-6.78	12.28	14.58	150C(18hr)/150C(2hr)	BALL2	NL13-14470
D6KKT-20.5	-23.34	-13.83	4.96	13.78	150C(18hr)/150C(2hr)	BALL2	NL13-14472
PFDV-17-5.7	-23.37	-13.76	5.03	14.96	150C(18hr)/150C(2hr)	BALL2	NL13-14473
ORX	-23.4	-7.43	11.59	16.81	150C(18hr)/300C(2hr)	BALL2	NL13-14467
Bleu	-38.62	-8.09	10.2			BALL2
Total number of samples = 10
Total number of standards = 2

## Sheet: d18Ow Sheppard and Gilg. 1996
T [C]	T [K]	3.13×(106/T2) – 3.5	2.55×(106/T2) – 4.05	δ18O of Meteoric water using the following: δ18O Sid and δ18O Sm values (SMOW)
				δ18O Sid = +14.21‰	δ18O Sid = +15.60‰	δ18O Sm = +4.96‰	δ18O Sm = +5.03‰	δ18O Sm = +11.48‰	δ18O Sm = +12.62‰
		Carothers et al., (1988)	(Sheppard and Gilg, 1996)	Suarez et al., 2013		This work
-14.5	258.65	43.2864	34.0667	-29.0776	-27.6858	-29.1067	-29.0367	-22.5867	-21.4467
-10	263.15	41.6999	32.7742	-27.4911	-26.0994	-27.8142	-27.7442	-21.2942	-20.1542
-5	268.15	40.03	31.4137	-25.8212	-24.4295	-26.4537	-26.3837	-19.9337	-18.7937
-2	271.15	39.0721	30.6333	-24.8633	-23.4716	-25.6733	-25.6033	-19.1533	-18.0133
0	273.15	38.451	30.1273	-24.2422	-22.8504	-25.1673	-25.0973	-18.6473	-17.5073
5	278.15	36.9563	28.9096	-22.7475	-21.3558	-23.9496	-23.8796	-17.4296	-16.2896
6.3	279.45	36.5808	28.6037	-22.372	-20.9802	-23.6437	-23.5737	-17.1237	-15.9837
10	283.15	35.5401	27.7559	-21.3313	-19.9396	-22.7959	-22.7259	-16.2759	-15.1359
14.5	287.65	34.3282	26.7685	-20.1194	-18.7277	-21.8085	-21.7385	-15.2885	-14.1485
15	288.15	34.197	26.6616	-19.9882	-18.5965	-21.7016	-21.6316	-15.1816	-14.0416
20	293.15	32.9221	25.6229	-18.7133	-17.3215	-20.6629	-20.5929	-14.1429	-13.0029
25	298.15	31.7107	24.636	-17.5019	-16.1102	-19.676	-19.606	-13.156	-12.016
30	303.15	30.5588	23.6976	-16.35	-14.9583	-18.7376	-18.6676	-12.2176	-11.0776
35	308.15	29.4625	22.8044	-15.2537	-13.862	-17.8444	-17.7744	-11.3244	-10.1844
40	313.15	28.4183	21.9537	-14.2095	-12.8178	-16.9937	-16.9237	-10.4737	-9.33371
45	318.15	27.4229	21.1428	-13.2141	-11.8224	-16.1828	-16.1128	-9.66279	-8.52279
50	323.15	26.4734	20.3692	-12.2646	-10.8729	-15.4092	-15.3392	-8.88922	-7.74922
55	328.15	25.567	19.6307	-11.3582	-9.96643	-14.6707	-14.6007	-8.15075	-7.01075
60	333.15	24.701	18.9253	-10.4922	-9.10048	-13.9653	-13.8953	-7.44527	-6.30527

## Sheet: Table
Sample	T [C]	T [K]	2.55×(106/T2) – 4.05	δ18O Smectite	δ18O of Meteoric water
			(Sheppard and Gilg, 1996)
NKT-34	-2	271.15	30.6333	12.62	-18.0133
	6.3	279.45	28.6037	12.62	-15.9837
	14.5	287.65	26.7685	12.62	-14.1485
NKT-36	-2	271.15	30.6333	11.86	-18.7733
	6.3	279.45	28.6037	11.86	-16.7437
	14.5	287.65	26.7685	11.86	-14.9085
NKT-38	-2	271.15	30.6333	11.65	-18.9833
	6.3	279.45	28.6037	11.65	-16.9537
	14.5	287.65	26.7685	11.65	-15.1185
NKT-40	-2	271.15	30.6333	11.48	-19.1533
	6.3	279.45	28.6037	11.48	-17.1237
	14.5	287.65	26.7685	11.48	-15.2885
NKT-42	-2	271.15	30.6333	12.36	-18.2733
	6.3	279.45	28.6037	12.36	-16.2437
	14.5	287.65	26.7685	12.36	-14.4085
NKT-44	-2	271.15	30.6333	12.28	-18.3533
	6.3	279.45	28.6037	12.28	-16.3237
	14.5	287.65	26.7685	12.28	-14.4885
NKT-46	-2	271.15	30.6333	12.17	-18.4633
	6.3	279.45	28.6037	12.17	-16.4337
	14.5	287.65	26.7685	12.17	-14.5985
D6KKT-20.5	-2	271.15	30.6333	4.96	-25.6733
	6.3	279.45	28.6037	4.96	-23.6437
	14.5	287.65	26.7685	4.96	-21.8085
PFDV-17-5.7	-2	271.15	30.6333	5.03	-25.6033
	6.3	279.45	28.6037	5.03	-23.5737
	14.5	287.65	26.7685	5.03	-21.7385
